# Supplementary material for: Prediction and Experimental Verification of a Hierarchical Transcription Factor Regulatory Network of Porcine Myoglobin (Mb)
Source: Animals (Basel). 2021 Dec 19;11(12):3599. doi: 10.3390/ani11123599 (PMC8698129; doi:10.3390/ani11123599)
Supplement: Supplementary file 1 [file animals-11-03599-s001.zip › animals-1470452-supplementary/animals-1470452-supplementary.xlsx]

## Sheet: Sheet1
Gene	Forward primer(5’)	Reverse primer(3’)	Tm(℃)	PCR Product Length(bp)	Accession Number
B-actin	TGTGCAGGGTATTCATGTGTCCGA	CAAGGCAAGTTAACAACCCACGGT	60	189	XM_003357928.4
ATF3	TCAGTCACGAAAGCCGAGGTA	GGCGGCAATCTTATTTCTTTCC	60	78	XM_021063853.1
CREM	GTGTCTGGAGAGTCGGGTTG	TCTTGCCGGCTATATGGTGT	60	176	XM_013980304.2
ERF	AAATTCCGTGTGTGCGTGTG	TGGCACTGGGGTAGGGAATA	60	119	XM_003127177.5
ETS2	CCGACAAATCCTGCCAGTCT	CTCGGCTCAGCTTCTCGTAG	60	138	XM_021070987.1
ESRRA	GGGAGAGCACTGCCTCTATG	CAAAAGCGGTTTCTCTTTGC	60	162	XM_021077409.1
FOS	GACACACTCCAAGCGGAGAC	TCATCAGGGATCTTGCAGGC	60	140	NM_001123113.1
FOSL2	CTCGAACCTCGTCTTCACCT	TCCCCACTGCTACTGCTTCT	60	105	NM_001315740.1
FOXO1	CCATGCTACTCATTTGCGCC	GAGTCCCGCTGCACAGTTAT	60	177	NM_214014.3
FOXO4	GGGCAGTGCTGTTGGAAATG	CAGAGGGGCCACTGCATAAA	60	133	XM_003135172.4
HIF1A	TAGACAGAGTTCACCTGAGCCTAAC	GTCTTCAGCAAAAAGTTTCTCTACC	60	112	NM_001123124.1
JUN	GAACAGGTGGCCCAGCTTAA	CCCAACAGTCTCGCCTCAAA	60	101	NM_213880.1
JUNB	CAGACACCCAGTCCAGACAC	TGCTGCGTAAGAATCGTCGT	60	153	XM_005674483.3
KLF4	CGGAGGGAGACGGAGGAGTT	TGAAGCCGACGAGGACACG	60	108	NM_001031782.2
MYC	TTACAACACCCGAGCGACAA	AATCCAGCGTCCAAAAAGCG	60	138	NM_001005154.1
MYF6	CCCATCACCCAGTTCAGACC	GCCTTCTGCCACTTCTAGGG	60	134	NM_001244672.1
MAFB	GACTCCTGGCTTCCTGAACT	TTCTCCGGACCCTAGACAGA	60	186	XM_013985377.2
MYOG	AACCCCACTTCTATGACGGG	ACACACCTTACATGCCCACG	60	182	NM_001012406.1
MEF2A	AAACAGAGCACCCTGTAGGC	GGCCCTCTAGGTTTCTGCAA	60	138	NM_001097421.1
MEF2C	CTGCTGGTCTCACCTGGTAACTT	TTGCTGCCTGGTGGAATAAGA	60	119	XM_021082279.1
MEF2D	GAGATGGCTCAGCAGGAGAC	GTGCAAGGAAGAGCAAGTCC	60	105	XM_021089672.1
NFYC	CATTCCCAGACCCTTCGCTT	AGCAAAGGAGACGAGCACAA	60	114	XM_021096988.1
NR1H2	CCTTGCCTGGTGGTAATGGT	GTCAGTGCTCGGGACATCAG	60	119	XM_021094792.1
NR1H3	GGCTGCCTCACTGATAGGAC	CCTCCTCGGAATCTGGAAGC	60	154	XM_013994346.2
NR3C1	TGGGTTGGTGCTTCTAACCTG	AGCAGGTCACTGGACTAGGT	60	183	XM_021080412.1
NR4A2	CCAGGCGAACCCTGACTATC	GCCGATTCGAAAAGCAGGTC	60	165	NM_001190276.1
NFATC3	CCGCGGCCAGTATTAGAGTT	TTTGCAGTAGTCATCGGCGT	60	187	XM_021094122.1
NFE2L1	TCCAGGCAGCAGGTTTTAGG	CCGAAACCTCACAAGACCGA	60	171	XM_021067100.1
NFE2L2	AAGAGGTCTGCTGGCATCAC	CTACACCAGAGCCACAACGT	60	138	XM_021075133.1
NKFB1	ATCCACCTTCATGCTCAGCT	TGCAAGGGTGTCTGGTAGAG	60	107	NM_001048232.1
RELA	GGGGACTACGACCTGAATGC	GCACGGTTGTCAAAGATGGG	60	116	NM_001114281.1
RORA	CTGGATGCGATAATGCCTTT	CAACCATCTGGACACCACTG	60	105	XM_001928154.7
RXRG	CCATCCTGCACACGTTCCT	CCAGAAAAGATCCCCAGTCCC	60	170	NM_001130213.1
STAT1	CAACATGCTGGTGGCAGAAC	GGGAATAAGACCGTCAGGGC	60	193	XM_021074664.1
STAT3	CTTGCCAGTCGTGGTCATCT	CACTTGATCCCACGTTCCGA	60	139	NM_001044580.1
SMAD3	AGGAGGAGAAGTGGTGCGAGAA	AGGCGGCAGTAGATGACATGGG	60	196	NM_214137.1
SAMD4	CCATCCAGCATCCACCAAGT	TTGGGAAAGTTGGTGGTGCT	60	106	NM_214072.1
STAT5B	GAGAAGCACCAGAAGACCCT	ATCTCCGCCAACTTCTCACA	60	164	NM_214168.1
TEAD1	TCAAGCCGCCATTAAGGTGT	CCCAGCTTGTTGTGAATGGC	60	183	NM_001142669.1
USF1	ACCCTGCCACTCAATCCATG	TGCAGTGCTGGGGAAGTAAG	60	119	XM_021088592.1
